# Supplementary material for: Developing a database for pedestrians’ earthquake emergency evacuation in indoor scenarios
Source: PLoS One. 2018 Jun 20;13(6):e0197964. doi: 10.1371/journal.pone.0197964 (PMC6010270; doi:10.1371/journal.pone.0197964)
Supplement: S1 File — (XLSX) [file pone.0197964.s001.xlsx]

## Sheet: Database
time-earthquake-location-number	gender	age	action	location	Social context	Earthquake time	First response behaviors	First protective behaviors	Subsequent protective behaviors	Earthquake intensity	Delay time		Max Speed	Min Speed	Average Speed
201205281022Tangshan Earthquake-Tangshan-1-1	Male	13	Studying	In a classroom	With classmates	00：00（）	Look around	Hold one’s head + Squat down + Hide under a nearby desk00：09	Evacuate00：56	Ⅴ	9		1.269	0.081	0.509
201304200802Lushan Earthquake-Chongzhou-1-3	Female	20	Doing housework	At home	With family	00：06（）	Continue performing the original task	Evacuate00：20	Wait for family members00：52+Evacuate00：57	Ⅴ	14		6.461	0.563	2.053
201607311718Cangwu Earthquake-Hezhou-2-1	Female	25	Working	In a supermarket	With colleagues	01：10（）	Look around + Oral communication	Evacuate01：33		Ⅴ	23		1.295	0.299	0.615
201304200802Lushan Earthquake-Chongzhou-1-1	Female	26	Doing housework	At home	With family	00：06（）	Continue performing the original task	Evacuate00：23	Return to the room to collect belongings00：24Evacuate00：31	Ⅴ	17		6.461	0.563	2.053
201607311718Cangwu Earthquake-Gongcheng-1-1	Male	31	Keeping shop	In an auto repair factory	Alone	00：00（）	Continue performing the original task	Evacuate00：23	Return to do one’s original task00：30	Ⅴ	23		3.255	1.772	2.773
201304200802Lushan Earthquake-Zigong-1-1	Female	36	Working	At a hospital	With patients	00：15（）	Continue performing the original task	Provide assistance to others00：22	Provide assistance to others00：27	Ⅴ	7		2.213	0.273	0.899
201304200802Lushan Earthquake-Zigong-1-1	Female	36	Working	At a hospital	With patients	00：15（）	Continue performing the original task	Provide assistance to others00：22	Provide assistance to others00：27	Ⅴ	7		2.213	0.273	0.899
201304200802Lushan Earthquake-Chongzhou-1-2	Male	40	Doing housework	At home	With family	00：06（）	Continue performing the original task	Evacuate00：22		Ⅴ	16		6.461	0.563	2.053
201304200802Lushan Earthquake-Chongzhou-1-4	Male	39	Doing housework	At home	With family	00：06（）	Continue performing the original task	Evacuate00：22		Ⅴ	16		6.461	0.563	2.053
201304200802Lushan Earthquake-Zigong-1-2	Female	50	Working	At a hospital	With patients	00：15（）	Continue performing the original task	Continue performing the original task00：21		Ⅴ	6		2.213	0.273	0.899
201302221343Heyuan Earthquake-Dongyuan-1-3	Female	16	Keeping shop	In a supermarket	With family	00：05（）	Look around + Oral communication	Continue performing the original task00：25		below Ⅴ	20		0	0	0
201110141410Helongjiang Earthquake-Beijing-1-1	Male	25	Keeping shop	At a barbershop	With colleagues	00：00（）	Oral communication	Continue performing the original task00：23		below Ⅴ	23		0	0	0
201110141410Helongjiang Earthquake-Beijing-1-2	Female	26	Keeping shop	At a barbershop	With colleagues	00：00（）	Oral communication	Continue performing the original task00：23		below Ⅴ	23		0	0	0
201110141410Helongjiang Earthquake-Beijing-1-3	Male	30	Keeping shop	At a barbershop	With colleagues	00：00（）	Oral communication	Continue performing the original task00：23		below Ⅴ	23		0	0	0
201110141410Helongjiang Earthquake-Beijing-1-4	Female	25	Keeping shop	At a barbershop	With colleagues	00：00（）	Oral communication	Continue performing the original task00：23		below Ⅴ	23		0	0	0
201302221343Heyuan Earthquake-Dongyuan-1-1	Male	43	Keeping shop	In a supermarket	With family	00：05（）	Look around + Oral communication	Continue performing the original task00：25		below Ⅴ	20		0	0	0
201302221343Heyuan Earthquake-Dongyuan-1-2	Female	52	Keeping shop	In a supermarket	With family	00：05（）	Look around + Oral communication	Continue performing the original task00：25		below Ⅴ	20		0	0	0
200808301630Panzhihua Earthquake-Panzhihua-1-3	Male	6	Reading	In a library	With strangers	00：03（）	Look around	Evacuate00：08		Ⅵ	5		1.667	0.995	1.349
200808301630Panzhihua Earthquake-Panzhihua-1-7	Male	6	Reading	In a library	With strangers	00：37（）	Look around	Hold one’s head + Squat down + Hide under a nearby desk00：44	Evacuate00：48	Ⅵ	7		1.186	0.414	0.798
200808301630Panzhihua Earthquake-Panzhihua-1-9	Male	6	Reading	In a library	With strangers	00：37（）	Continue performing the original task	Evacuate00：39		Ⅵ	2		1.667	0.995	1.349
200808301630Panzhihua Earthquake-Panzhihua-1-5	Female	7	Reading	In a library	With strangers	00：37（）	Take self-protective action	Hold one’s head + Squat down + Hide under a nearby desk00：37	Evacuate00：43	Ⅵ	6		2.901	0.559	1.532
200808301630Panzhihua Earthquake-Panzhihua-1-6	Female	7	Reading	In a library	With strangers	00：37（）	Look around	Hold one’s head + Squat down + Hide under a nearby desk00：42	Evacuate00：48	Ⅵ	5		2.601	0.97	1.673
200808301630Panzhihua Earthquake-Panzhihua-1-2	Female	8	Reading	In a library	With strangers	00：03（）	Look around	Evacuate00：07		Ⅵ	4		2.453	0.808	1.524
200808301630Panzhihua Earthquake-Panzhihua-1-8	Female	8	Reading	In a library	With strangers	00：37（）	Continue performing the original task	Evacuate00：39		Ⅵ	2		1.188	0.354	0.728
200808301630Panzhihua Earthquake-Panzhihua-1-10	Female	8	Reading	In a library	With strangers	00：37（）	Continue performing the original task	Evacuate00：39	Look around00：40Evacuate00：41	Ⅵ	2		2.677	1.204	1.864
200808301630Panzhihua Earthquake-Panzhihua-1-1	Male	9	Reading	In a library	With family	00：03（）	Look around	Evacuate00：09	Wait for family members00：11	Ⅵ	6		2.901	0.559	1.532
200808301630Panzhihua Earthquake-Panzhihua-2-5	Male	10	Walking	In a hallway	Alone	00：04（）	Look around	Evacuate00：08		Ⅵ	4		2.244	0.74	1.305
200808301630Panzhihua Earthquake-Panzhihua-1-11	Female	10	Reading	In a library	With strangers	00：37（）	Take self-protective action	Hold one’s head + Squat down + Hide under a nearby desk00：40	Evacuate00：53	Ⅵ	3		2.601	0.97	1.673
200808301630Panzhihua Earthquake-Panzhihua-3-1	Male	12	Surfing the Internet	In an e-reading room	With strangers	00：02（）	Look around + Oral communication	Evacuate00：04		Ⅵ	2		2.465	0.239	1.021
200808301630Panzhihua Earthquake-Panzhihua-3-3	Male	13	Surfing the Internet	In an e-reading room	With strangers	00：19（）	Take self-protective action	Evacuate00：21		Ⅵ	2		2.323	0.47	1.459
200808301630Panzhihua Earthquake-Panzhihua-3-2	Female	13	Surfing the Internet	In an e-reading room	With strangers	00：19（）	Take self-protective action	Evacuate00：21		Ⅵ	2		1.957	0.103	0.911
200808301630Panzhihua Earthquake-Panzhihua-4-2	Male	20	Reading periodicals	In a periodical reading room	With strangers	00：02（）	Continue performing the original task	Evacuate00：04		Ⅵ	2		3.689	0.546	1.588
200808301630Panzhihua Earthquake-Panzhihua-4-3	Male	21	Walking	In a periodical reading room	With strangers	00：02（）	Take self-protective action	Evacuate00：03		Ⅵ	3		2.158	0.22	0.758
200808301630Panzhihua Earthquake-Panzhihua-4-1	Male	23	Reading periodicals	In a periodical reading room	With strangers	00：02（）	Take self-protective action	Evacuate00：03		Ⅵ	4		3.195	0.527	1.68
200808301630Panzhihua Earthquake-Panzhihua-4-7	Male	24	Reading periodicals	In a periodical reading room	Alone	00：24（）	Look around	Hold one’s head + Squat down + Hide under a nearby desk00：28	Evacuate00：42	Ⅵ	4		3.375	0.213	1.228
200808301630Panzhihua Earthquake-Panzhihua-4-10	Male	26	Reading periodicals	In a periodical reading room	Alone	00：46（）	Take self-protective action	Evacuate00：46		Ⅵ	6		2.037	0.299	1.125
200805121428Wenchuan Earthquake-Xian-1-2	Male	29	Working	In an office	With colleagues	00：32（）	Continue performing the original task	Evacuate00：38		Ⅵ	6		1.79	0.086	1.101
200805121428Wenchuan Earthquake-Chongqing-1-1	Female	31	Working	In an office	With colleagues	00：08（）	Look around + Oral communication	Hold on to a door frame00：20+Hide00：27	Evacuate04：16	Ⅵ	12		1.135	0.39	0.7
200808301630Panzhihua Earthquake-Panzhihua-4-4	Male	32	Reading periodicals	In a periodical reading room	Alone	00：02（）	Look around	Evacuate00：09		Ⅵ	7		1.868	0.757	1.283
200808301630Panzhihua Earthquake-Panzhihua-1-4	Female	35	Working	In a library	With colleagues	00：03（）	Provide assistance to others	Evacuate00：21	Wait for family members00：23Evacuate	Ⅵ	18		1.251	0.647	0.905
200808301630Panzhihua Earthquake-Panzhihua-4-9	Male	35	Reading periodicals	In a periodical reading room	Alone	00：46（）	Look around	Look for safe positions indoors00：48	Evacuate00：58	Ⅵ	2		2.127	0.165	0.624
200808301630Panzhihua Earthquake-Panzhihua-2-1	Female	36	Walking	In a hallway	Alone	00：04（）	Inaction	Evacuate00：06		Ⅵ	2		2.805	1.083	1.891
200808301630Panzhihua Earthquake-Panzhihua-4-6	Male	36	Reading periodicals	In a periodical reading room	Alone	00：24（）	Look around	Hold one’s head + Squat down + Hide under a nearby desk00：25	Evacuate00：30	Ⅵ	6		2.716	0.398	1.5
200805121428Wenchuan Earthquake-Xian-1-1	Male	40	Working	In an office	With colleagues	00：32（）	Look around + Oral communication	Evacuate00：43		Ⅵ	11		1.217	0.183	1.101
200808301630Panzhihua Earthquake-Panzhihua-2-4	Male	44	Walking	In a hallway	Alone	00：04（）	Look around	Rush into a building00：06	Evacuate00：12	Ⅵ	2		2.557	1.3	1.948
200808301630Panzhihua Earthquake-Panzhihua-2-6	Female	45	Working	In a hallway	Alone	00：55（）	Continue performing the original task	Wait for family members00：57	Wait for family members一起Evacuate01：03	Ⅵ	2		2.513	0.55	1.482
201504151539Neimenggu Earthquake-Wuhai-2-1	Male	47	Keeping shop	In a supermarket	Alone	00：07（）	Look around	Evacuate00：11	Return to the room to collect belongings01：01Evacuate01：07	Ⅵ	4		2.153	0.595	1.448
201504151539Neimenggu Earthquake-Wuhai-1-1	Male	49	Keeping shop	In a supermarket	Alone	03：19（）	Inaction	Evacuate03：20		Ⅵ	6		2.072	0.779	1.451
200808301630Panzhihua Earthquake-Panzhihua-2-2	Male	51	Chatting	In a hallway	With friends	00：04（）	Inaction	Evacuate00：06		Ⅵ	2		2.06	0.628	1.109
200808301630Panzhihua Earthquake-Panzhihua-4-5	Male	52	Reading periodicals	In a periodical reading room	Alone	00：02（）	Look around	Evacuate00：16		Ⅵ	14		1.806	0.783	1.307
200808301630Panzhihua Earthquake-Panzhihua-2-3	Male	53	Chatting	In a hallway	With friends	00：04（）	Inaction	Evacuate00：06		Ⅵ	2		2.06	0.628	1.109
200808301630Panzhihua Earthquake-Panzhihua-4-8	Male	56	Reading periodicals	In a periodical reading room	Alone	00：46（）	Take self-protective action	Hold one’s head + Squat down + Hide under a nearby desk00：46	Look around00：53Evacuate00：57	Ⅵ	7		1.18	0.359	0.788
201304221711Tongliao Earthquake-Ganqika-1-1	Female	10	Studying	In a classroom	With classmates	00：03（）	Look around	Hold one’s head + Squat down + Hide under a nearby desk00：06	Evacuate00：19	Ⅶ	3		0.691	0.218	0.405
201304221711Tongliao Earthquake-Ganqika-1-2	Male	11	Studying	In a classroom	With classmates	00：03（）	Look around	Hold one’s head + Squat down + Hide under a nearby desk00：06	Evacuate00：20	Ⅶ	3		1.572	0.495	0.981
201304221711Tongliao Earthquake-Ganqika-1-3	Female	10	Studying	In a classroom	With classmates	00：03（）	Look around	Hold one’s head + Squat down + Hide under a nearby desk00：05	Evacuate00：19	Ⅶ	2		1.39	0.33	0.761
201304221711Tongliao Earthquake-Ganqika-1-4	Male	10	Studying	In a classroom	With classmates	00：03（）	Look around	Hold one’s head + Squat down + Hide under a nearby desk00：06	Evacuate00：18	Ⅶ	3		0.511	0.114	0.241
201304221711Tongliao Earthquake-Ganqika-1-5	Female	9	Studying	In a classroom	With classmates	00：03（）	Look around	Hold one’s head + Squat down + Hide under a nearby desk00：06	Evacuate00：16	Ⅶ	3		0.505	0.025	0.24
201304221711Tongliao Earthquake-Ganqika-1-6	Male	10	Studying	In a classroom	With classmates	00：03（）	Look around	Hold one’s head + Squat down + Hide under a nearby desk00：07	Evacuate00：19	Ⅶ	4		0.932	0.197	0.488
201304221711Tongliao Earthquake-Ganqika-1-7	Female	10	Studying	In a classroom	With classmates	00：03（）	Look around	Hold one’s head + Squat down + Hide under a nearby desk00：10	Evacuate00：19	Ⅶ	7		0.316	0.075	0.188
201304221711Tongliao Earthquake-Ganqika-1-8	Male	10	Studying	In a classroom	With classmates	00：03（）	Look around	Hold one’s head + Squat down + Hide under a nearby desk00：06	Evacuate00：16	Ⅶ	3		0.781	0.14	0.413
201304221711Tongliao Earthquake-Ganqika-1-9	Female	10	Studying	In a classroom	With classmates	00：03（）	Look around	Hold one’s head + Squat down + Hide under a nearby desk00：10	Evacuate00：19	Ⅶ	7		0.316	0.075	0.188
201304221711Tongliao Earthquake-Ganqika-1-10	Male	10	Studying	In a classroom	With classmates	00：03（）	Look around	Hold one’s head + Squat down + Hide under a nearby desk00：06	Evacuate00：21	Ⅶ	3		0.781	0.14	0.413
201304221711Tongliao Earthquake-Ganqika-1-11	Female	11	Studying	In a classroom	With classmates	00：03（）	Look around	Hold one’s head + Squat down + Hide under a nearby desk00：06	Evacuate00：17	Ⅶ	3		0.316	0.075	0.188
200805121428Wenchuan Earthquake-Chengdu-2-3	Male	17	Surfing the Internet	In an Internet cafe	Alone	00：08（）	Continue performing the original task + Look around	Evacuate00：17	Return to the room to collect belongings00：19	Ⅶ	9		1.97	0.21	0.7
200805121428Wenchuan Earthquake-Chengdu-3-1	Male	17	Surfing the Internet	In an Internet cafe	With friends	00：03（）	Look around	Evacuate00：07		Ⅶ	4		1.535	0.422	1.004
200805121428Wenchuan Earthquake-Chengdu-3-5	Female	18	Surfing the Internet	In an Internet cafe	With friends	00：03（）	Look around	Evacuate00：07		Ⅶ	4		1.321	0.299	0.726
200805121428Wenchuan Earthquake-Chengdu-4-2	Female	18	Surfing the Internet	In an Internet cafe	With friends	09：35（）	Look around + Oral communication	Evacuate09：39		Ⅶ	4		2.227	0.281	1.089
200805121428Wenchuan Earthquake-Chengdu-2-2	Male	18	Surfing the Internet	In an Internet cafe	Alone	00：08（）	Continue performing the original task + Look around	Evacuate00：17	Return to the room to collect belongings00：24	Ⅶ	5		2.651	0.214	1.062
200805121428Wenchuan Earthquake-Chengdu-2-5	Male	18	Surfing the Internet	In an Internet cafe	Alone	00：08（）	Continue performing the original task + Look around	Evacuate00：16		Ⅶ	8		2.172	0.233	0.928
200805121428Wenchuan Earthquake-Chengdu-3-4	Female	19	Surfing the Internet	In an Internet cafe	With friends	00：03（）	Look around	Pack up one’s belongings00：06	Evacuate00：23	Ⅶ	3		0.948	0.516	0.743
200805121428Wenchuan Earthquake-Chengdu-4-3	Female	19	Surfing the Internet	In an Internet cafe	Alone	09：35（）	Look around + Oral communication	Evacuate09：40		Ⅶ	5		2.067	0.153	0.833
200805121428Wenchuan Earthquake-Chengdu-2-4	Male	19	Surfing the Internet	In an Internet cafe	Alone	00：08（）	Continue performing the original task + Look around	Evacuate00：17		Ⅶ	9		1.687	0.165	0.919
200805121428Wenchuan Earthquake-Chengdu-3-2	Male	19	Surfing the Internet	In an Internet cafe	With friends	00：03（）	Continue performing the original task + Look around	Evacuate00：07	Return to the room to collect belongings07：27	Ⅶ	4		1.586	0.359	0.871
200805121428Wenchuan Earthquake-Chengdu-4-1	Male	19	Surfing the Internet	In an Internet cafe	With friends	09：35（）	Look around + Oral communication	Evacuate09：39		Ⅶ	4		1.674	0.299	0.891
200805121428Wenchuan Earthquake-Chengdu-3-3	Female	20	Surfing the Internet	In an Internet cafe	Alone	00：03（）	Look around	Pack up one’s belongings00：06	Evacuate00：10	Ⅶ	3		1.043	0.139	0.59
200805121428Wenchuan Earthquake-Chengdu-3-6	Female	20	Surfing the Internet	In an Internet cafe	Alone	00：03（）	Look around	Evacuate00：06		Ⅶ	3		0.79	0.429	0.619
200805121428Wenchuan Earthquake-Chengdu-4-4	Female	20	Surfing the Internet	In an Internet cafe	Alone	09：35（）	Look around + Oral communication	Evacuate09：38		Ⅶ	3		4.037	0.534	1.624
200805121428Wenchuan Earthquake-Chengdu-2-1	Male	20	Surfing the Internet	In an Internet cafe	With strangers	00：08（）	Continue performing the original task + Look around	Evacuate00：16		Ⅶ	8		3.07	0.572	1.99
200805121428Wenchuan Earthquake-Chengdu-4-5	Female	21	Surfing the Internet	In an Internet cafe	Alone	09：35（）	Continue performing the original task + Look around	Evacuate09：41	Return to the room to collect belongings09：44	Ⅶ	6		2.266	0.642	1.264
200805121428Wenchuan Earthquake-Chengdu-4-7	Female	21	Surfing the Internet	In an Internet cafe	With friends	09：35（）	Continue performing the original task + Look around	Evacuate09：46	Return to the room to collect belongings09：50	Ⅶ	7		1.51	0.27	0.804
200805121428Wenchuan Earthquake-Chengdu-5-4	Female	23	Working	In an Internet cafe	With colleagues	00：12（）	Continue performing the original task + Look around	Evacuate00：16	Return to the room to collect belongings00：19	Ⅶ	4		3.89	0.541	1.486
200805121428Wenchuan Earthquake-Chengdu-5-3	Female	24	Working	In an Internet cafe	With colleagues	00：12（）	Continue performing the original task + Look around	Evacuate00：17		Ⅶ	5		2.826	0.402	1.174
200805121428Wenchuan Earthquake-Chengdu-5-5	Male	25	Working	In an Internet cafe	With colleagues	00：12（）	Continue performing the original task + Look around	Evacuate00：16		Ⅶ	4		2.697	0.491	1.103
200805121428Wenchuan Earthquake-Chengdu-1-1	Female	26	Working	In an office	With colleagues	00：10（）	Continue performing the original task + Look around	Evacuate00：17		Ⅶ	7		1.771	0.016	0.883
200805121428Wenchuan Earthquake-Chengdu-5-2	Female	26	Working	In an Internet cafe	With colleagues	00：12（）	Continue performing the original task + Look around	Evacuate00：20		Ⅶ	8		2.697	0.491	1.103
200805121428Wenchuan Earthquake-Chengdu-1-2	Female	30	Working	In an office	With colleagues	00：10（）	Look around	Telephone others00：16	Evacuate00：21	Ⅶ	6		1.771	0.016	0.883
201307220745Zhangmin Earthquake-Min-1-2	Female	30	Keeping shop	In a mobile phone shop	With family	01：07（）	Oral communication	Evacuate01：13	Wait for family members01：24Evacuate01：27	Ⅶ	6		6.461	0.563	2.053
200805121428Wenchuan Earthquake-Chengdu-6-1	Female	32	Working	At an airport	Alone	00：34（）	Look around	Evacuate00：42		Ⅶ	8		1.194	0.036	1.249
200805121428Wenchuan Earthquake-Chengdu-6-2	Female	33	Working	At an airport	Alone	00：34（）	Look around	Provide assistance to others00：42	Evacuate01：01	Ⅶ	8		3.743	0.913	1.851
200805121428Wenchuan Earthquake-Chengdu-4-6	Female	35	Working	In an Internet cafe	Alone	09：35（）	Continue performing the original task + Look around	Evacuate09：40		Ⅶ	5		2.045	0.58	1.14
200805121428Wenchuan Earthquake-Chengdu-5-1	Female	35	Working	In an Internet cafe	With colleagues	00：12（）	Continue performing the original task + Look around	Evacuate00：19		Ⅶ	7		2.184	0.202	0.9
201206241559Ninglang Earthquake-Yongning-1-1	Male	40	Working	In an office	With colleagues	00：34（）	Continue performing the original task	Evacuate00：35		Ⅶ	1		4.147	0.182	1.201
201206241559Ninglang Earthquake-Yongning-1-2	Female	36	Working	In an office	With colleagues	00：34（）	Continue performing the original task	Evacuate00：35		Ⅶ	1		2.219	0.201	1.049
201206241559Ninglang Earthquake-Yongning-1-3	Male	47	Working	In an office	With colleagues	00：34（）	Continue performing the original task	Evacuate00：36		Ⅶ	2		4.032	0.086	1.211
201209071119Yiliang Earthquake-Yiliang-1-1	Male	41	Keeping shop	In a supermarket	Alone	00：02（）	Continue performing the original task	Evacuate00：04		Ⅶ	2		4.187	0.476	1.965
201307220745Zhangmin Earthquake-Min-1-1	Female	50	Keeping shop	In a mobile phone shop	With family	01：07（）	Oral communication	Evacuate01：13		Ⅶ	6		6.461	0.563	2.053
201304200802Lushan Earthquake-Yaan-1-1	Male	12	Studying	In a classroom	With classmates	00：00（）	Take self-protective action	Hold one’s head + Squat down + Hide under a nearby desk00：01	Evacuate00：37	Ⅷ	1		3.401	0.133	0.918
201304200802Lushan Earthquake-Yaan-1-2	Female	11	Studying	In a classroom	With classmates	00：00（）	Take self-protective action	Hold one’s head + Squat down + Hide under a nearby desk00：01	Evacuate00：35	Ⅷ	1		3.484	0.352	1.87
201304200802Lushan Earthquake-Yaan-1-3	Male	12	Studying	In a classroom	With classmates	00：00（）	Take self-protective action	Hold one’s head + Squat down + Hide under a nearby desk00：01	Evacuate00：40	Ⅷ	1		1.439	0.685	1.006
201304200802Lushan Earthquake-Yaan-1-4	Female	13	Studying	In a classroom	With classmates	00：00（）	Take self-protective action	Hold one’s head + Squat down + Hide under a nearby desk00：01	Evacuate00：37	Ⅷ	1		2.319	0.211	0.912
201304200802Lushan Earthquake-Yaan-1-5	Male	14	Studying	In a classroom	With classmates	00：00（）	Take self-protective action	Hold one’s head + Squat down + Hide under a nearby desk00：01	Evacuate00：34	Ⅷ	1		0.848	0.295	0.524
201304200802Lushan Earthquake-Yaan-1-6	Female	12	Studying	In a classroom	With classmates	00：00（）	Take self-protective action	Hold one’s head + Squat down + Hide under a nearby desk00：02	Evacuate00：37	Ⅷ	2		2.822	0.705	1.953
201304200802Lushan Earthquake-Yaan-1-7	Male	12	Studying	In a classroom	With classmates	00：00（）	Take self-protective action	Hold one’s head + Squat down + Hide under a nearby desk00：02	Evacuate00：30	Ⅷ	2		1.439	0.685	1.006
201304200802Lushan Earthquake-Yaan-1-8	Female	13	Studying	In a classroom	With classmates	00：00（）	Take self-protective action	Hold one’s head + Squat down + Hide under a nearby desk00：00	Evacuate00：29	Ⅷ	0		2.319	0.211	0.912
201304200802Lushan Earthquake-Yaan-1-9	Male	12	Studying	In a classroom	With classmates	00：00（）	Take self-protective action	Hold one’s head + Squat down + Hide under a nearby desk00：01	Evacuate00：35	Ⅷ	1		3.401	0.133	0.918
201304200802Lushan Earthquake-Yaan-1-10	Female	11	Studying	In a classroom	With classmates	00：00（）	Take self-protective action	Hold one’s head + Squat down + Hide under a nearby desk00：01	Evacuate00：27	Ⅷ	1		2.319	0.211	0.912
201304200802Lushan Earthquake-Yaan-1-11	Male	12	Studying	In a classroom	With classmates	00：00（）	Take self-protective action	Hold one’s head + Squat down + Hide under a nearby desk00：00	Evacuate00：40	Ⅷ	0		0.848	0.295	0.524
201304200802Lushan Earthquake-Yaan-1-12	Female	12	Studying	In a classroom	With classmates	00：00（）	Take self-protective action	Hold one’s head + Squat down + Hide under a nearby desk00：01	Evacuate00：29	Ⅷ	1		1.439	0.685	1.006
201304200802Lushan Earthquake-Yaan-2-1	Female	17	Studying	In a classroom	With classmates	00：19（）	Take self-protective action	try toEvacuate00：20	Hide00：28	Ⅷ	1		1.481	0.093	0.638
201304200802Lushan Earthquake-Yaan-2-2	Male	18	Studying	In a classroom	With classmates	00：19（）	Take self-protective action	try toEvacuate00：19	Hide00：27	Ⅷ	0		0.815	0.069	0.245
201304200802Lushan Earthquake-Yaan-2-3	Female	17	Studying	In a classroom	With classmates	00：19（）	Take self-protective action	try toEvacuate00：22	Hide00：29	Ⅷ	3		0.461	0.004	0.144
201304200802Lushan Earthquake-Yaan-2-4	Male	17	Studying	In a classroom	With classmates	00：19（）	Take self-protective action	try toEvacuate00：21	Hide00：30	Ⅷ	2		0.649	0.126	0.294
201304200802Lushan Earthquake-Yaan-2-5	Female	17	Studying	In a classroom	With classmates	00：19（）	Take self-protective action	try toEvacuate00：20	Hide00：28	Ⅷ	1		0.461	0.004	0.144
201304200802Lushan Earthquake-Yaan-2-6	Male	17	Studying	In a classroom	With classmates	00：19（）	Take self-protective action	try toEvacuate00：21	Hide00：32	Ⅷ	2		0.649	0.126	0.294
201304200802Lushan Earthquake-Yaan-2-7	Female	17	Studying	In a classroom	With classmates	00：19（）	Take self-protective action	try toEvacuate00：20	Hide00：28	Ⅷ	1		0.429	0.057	0.203
201304200802Lushan Earthquake-Yaan-2-8	Male	16	Studying	In a classroom	With classmates	00：19（）	Take self-protective action	try toEvacuate00：22	Hide00：30	Ⅷ	3		1.345	0.125	0.738
201304200802Lushan Earthquake-Yaan-2-9	Female	17	Studying	In a classroom	With classmates	00：19（）	Take self-protective action	try toEvacuate00：20	Hide00：28	Ⅷ	1		1.481	0.093	0.638
201304200802Lushan Earthquake-Yaan-2-10	Male	17	Studying	In a classroom	With classmates	00：19（）	Take self-protective action	try toEvacuate00：20	Hide00：33	Ⅷ	1		0.815	0.069	0.245
200805121428Wenchuan Earthquake-Jiangyou-2-2	Female	25	Working	In a hallway	With colleagues	00：12（）	Look around + Oral communication	Evacuate00：20		Ⅷ	8		4.129	2.053	2.754
200805121428Wenchuan Earthquake-Jiangyou-1-2	Female	26	Working	In an office	With colleagues	03：25（）	Take self-protective action	try toEvacuate03：25	Hide03：49	Ⅷ	0		5.322	1.021	2.553
200805121428Wenchuan Earthquake-Jiangyou-1-5	Female	30	Working	In an office	With colleagues	06：33（）	Look around + Oral communication	Evacuate06：34		Ⅷ	1		5.575	0.785	2.732
200805121428Wenchuan Earthquake-Jiangyou-1-3	Female	31	Working	In an office	With colleagues	03：25（）	Look around	Evacuate03：28		Ⅷ	3		3.625	1.981	2.693
200805121428Wenchuan Earthquake-Jiangyou-2-1	Male	37	Working	In a hallway	With colleagues	00：12（）	Look around + Oral communication	Evacuate00：17		Ⅷ	5		3.893	1.763	2.874
200805121428Wenchuan Earthquake-Jiangyou-1-4	Male	42	Working	In an office	With colleagues	03：25（）	Look around	Evacuate03：29		Ⅷ	4		3.645	0.524	1.331
200805121428Wenchuan Earthquake-Jiangyou-1-6	Male	45	Working	In an office	With colleagues	06：33（）	Look around	Evacuate06：35		Ⅷ	2		2.315	0.196	0.7
200805121428Wenchuan Earthquake-Jiangyou-1-7	Female	46	Working	In an office	With colleagues	06：33（）	Look around	Hold on to a door frame06：36	Evacuate07：59	Ⅷ	3		1.933	0.178	0.891
200805121428Wenchuan Earthquake-Jiangyou-1-8	Male	49	Working	In an office	With colleagues	06：33（）	Look around	Hold on to a door frame06：34	Evacuate07：57	Ⅷ	1		0.834	0.322	0.606
200805121428Wenchuan Earthquake-Jiangyou-1-9	Female	46	Working	In an office	With colleagues	06：33（）	Look around	Hold on to a door frame06：39	Evacuate07：56	Ⅷ	6		3.071	0.589	1.571
200805121428Wenchuan Earthquake-Jiangyou-1-10	Male	50	Working	In an office	With colleagues	06：33（）	Look around	Hold on to a door frame06：36	Evacuate08：00	Ⅷ	3		5.575	0.785	2.732
200805121428Wenchuan Earthquake-Jiangyou-1-11	Female	46	Working	In an office	With colleagues	06：33（）	Look around	Hold on to a door frame06：33	Evacuate07：55	Ⅷ	0		2.676	0.004	0.717
200805121428Wenchuan Earthquake-Jiangyou-1-12	Male	44	Working	In an office	With colleagues	06：33（）	Look around	Hold on to a door frame06：36	Evacuate07：59	Ⅷ	3		3.176	0.623	1.59
200805121428Wenchuan Earthquake-Jiangyou-1-1	Female	53	Walking	In an office	With colleagues	03：25（）	Continue performing the original task	Hold on to a wall03：26	Look around03：27Evacuate03：32	Ⅷ	1		3.185	0.566	1.307
200805121428Wenchuan Earthquake-Dujiangyan-1-1	Male	30	Working	In a bank	With colleagues	00：00（）	Take self-protective action	Evacuate		Ⅸ	0		2.439	0.384	1.234
200805121428Wenchuan Earthquake-Dujiangyan-1-2	Male	31	Working	In a bank	With colleagues	00：00（）	Take self-protective action	Hold one’s head + Squat down + Hide under a nearby desk00：00	Evacuate	Ⅸ	0		2.439	0.384	1.234

## Sheet: Statistical summary
Event magnitude according to Chinese seismic intensity scale		Frequency %
Ⅰ-Ⅳ	7	5.22388
Ⅴ	10	7.46269
Ⅵ	35	26.1194
Ⅶ	44	32.8358
Ⅷ	36	26.8657
Ⅸ	2	1.49254
	134	100
The social situation	Frequency %
WP	3	2.23881
Alone	27	20.1493
WFA	10	7.46269
WS	16	11.9403
WFR	9	6.71642
Wcoll	35	26.1194
Wclas	34	25.3731
	134	100
Age distributions
<20	60	44.7761
20-40	46	34.3284
≥40	28	20.8955
	134	100
Year of the earthquake
2008	76	56.7164
2011	4	2.98507
2012	5	3.73134
2013	45	33.5821
2015	2	1.49254
2016	2	1.49254
	134	100
The earthquake
20080512WC	46	34.3284
20080830PZH	30	22.3881
20111014HLJ	4	2.98507
20120528TS	1	0.746269
20120624NL	3	2.23881
20120907YL	1	0.746269
20130222HY	3	2.23881
20130420LS	29	21.6418
20130422TL	11	8.20896
20130722ZX	2	1.49254
20150415IM	2	1.49254
20160731CW	2	1.49254
	134	100
Gender distribution
Male	50		67
Female	50		67
			134
Ⅰ-Ⅳ	20.71	20	23	22.71	21.71
Ⅴ	8.75	7	23	10.75	9.75
Ⅵ	3.22	0	18	5.22	4.22
Ⅶ	2.81	1	9	4.81	3.81
Ⅷ	0.17	0	8	2.17	1.17
Ⅸ	0	0	0	0	0
Ⅰ-Ⅳ	21.71	21.71
Ⅴ	9.75	13.8
Ⅵ	4.22	4.97
Ⅶ	3.81	4.57
Ⅷ	1.17	1.78
Ⅸ	0	0
												nan	23	9	5	3	1
													23	23	7	3	1
													20	16	2	3	1
													22	16	6	3	1
														16	4	3	1
															2	9	1
															2	4	1
															2	5	1
															3	8	1
															4	9	1
															4	4	1
															6	4	5
															6	8	4
															7	4	2
															2	1	3
															6	1	3
															11	2	3
															2	4.35294	1.82353
															4
															6
															2
															14
															2
															7
															4.83333
		9	14
		23	23
		16	17
		16	7
		23	7									nv	20	14	6	3	1
		23	6										23	23	5	3	1
		20	20										23	17	4	3	1
		5	23										20	7	2	3	1
		7	23										21.5	7	2	3	1
		2	20											6	3	3	1
		6	6											12.3333	2	4	1
		4	5												12	4	1
		2	4												18	3	1
		2	2												2	5	1
		2	2												2	3	1
		3	3												5.27273	3	8
		4	2													3	0
		4	12													6	1
		6	18													7	3
		6	2													4	3
		7	2													5	3
		2	3													7	3
		6	3													8	1
		11	3													6	1.73684
		2	3													6
		4	3													8
		6	3													8
		2	4													5
		14	4													7
		2	3													1
		7	5													6
		3	3													4.7037
		3	3
		3	3
		3	6
		3	7
		9	4
		4	5
		5	7
		8	8
		9	6
		4	6
		4	8
		8	8
		4	5
		1	7
		1	1
		2	6
		1	1
		1	1
		1	1
		1	1
		1	1
		1	1
		1	1
		1	1
		1	1
		1	1
		1	1
		5	8
		4	0
		2	1
		3	3
		3	3
		3	3
		0	3
		0	1
		5.23881	5.64179

## Sheet: Evacuation speed
											Ⅰ-Ⅳ	Ⅴ	Ⅵ	Ⅶ	Ⅷ	Ⅸ
										Barber shop	0
										Classroom	/	1.009	/	0.91	1.229	/
										Hospital	/	1.399	/	/	/	/
										Internet café	/	/	/	1.489	/	/
										E-reading room	/	/	1.63	/	/	/
										Computer room	/	/	/	1.653	/	/
										Periodical reading room	/	/	1.688	/	/	/
										Bank	/	/	/	/	/	1.734
										Library	/	/	1.857	/	/	/
										Supermarket	0	1.115	1.95	2.465	/	/
										Office	/	/	1.467	1.545	2.119	/
										Airport	/	/	/	2.05	/	/
										Home	/	2.553	/	/	/	/
										Hallway	/	/	1.974		3.314	/
										Mobile phone shop	/	/	/	2.553	/	/
										Auto repair factory	/	3.273	/	/	/	/
												1.8698	1.761	1.80929	2.22067

## Sheet: Delay time
				Time vector
4	5		Ⅰ-Ⅳ	6.2388	6.5114	6.3751	Ⅴ度以下
			Ⅰ-Ⅳ	6.3	6.4	6.35
			Ⅰ-Ⅳ	6.25	6.56	6.405
			Ⅰ-Ⅳ	6.2
5	7		Ⅰ-Ⅳ	6.2388	6.6418	6.4403	Ⅴ度以下
			Ⅰ-Ⅳ	6.22	6.6	6.41
8	8		Ⅰ-Ⅳ	6.1084	6.6418	6.3751	Ⅴ度以下
			Ⅰ-Ⅳ	6.13	6.653	6.3915
9	6		Ⅴ	5.6301	6.5114	6.07075	Ⅴ度以下
			Ⅴ	5.7	6.5	6.1
			Ⅴ	5.62	6.4	6.01
			Ⅴ	5.73	6.43	6.08
4	6		Ⅴ	6.2388	6.2505	6.24465	Ⅴ度
			Ⅴ	6.25	6.35	6.3
4	8		Ⅴ	5.9345	6.6418	6.28815	Ⅴ度
			Ⅴ	5.92	6.56	6.24
8	8		Ⅴ	5.9345	6.3809	6.1577	Ⅴ度
			Ⅴ	6	6.42	6.21
4	5		Ⅵ	5.4562	5.9461	5.70115	Ⅴ度
			Ⅵ	5.43	6.2	5.815
1	7		Ⅵ	5.6	5.9461	5.77305	Ⅴ度
			Ⅵ	5.56	6.4	5.98
1	1		Ⅵ	5.3258	5.9027	5.61425	Ⅴ度
			Ⅵ	5.31	6.3	5.805
2	6		Ⅵ	5.4997	5.9027	5.7012	Ⅵ度
			Ⅵ	5.6	6.1	5.85
			Ⅵ	5.5	6.2	5.85
1	1		Ⅵ	5.4127	5.8592	5.63595	Ⅵ度
			Ⅵ	5.3	6.23	5.765
			Ⅵ	5.38	6	5.69
			Ⅵ	5.46	6.25	5.855
1	1		Ⅵ	5.3258	5.8157	5.57075	Ⅵ度
			Ⅵ	5.5	6.19	5.845
			Ⅵ	5.42	5.9	5.66
			Ⅵ	5.6	6.1	5.85
1	1		Ⅵ	5.3258	5.7287	5.52725	Ⅵ度
			Ⅵ	5.58	6	5.79
			Ⅵ	5.22	6.289	5.7545
			Ⅵ	5.62	6.3	5.96
1	1		Ⅵ	5.3258	5.7287	5.52725	Ⅵ度
			Ⅵ	5.5	6.23	5.865
			Ⅵ	5.4	6.1	5.75
			Ⅵ	5.41	5.7	5.555
1	1		Ⅵ	5.3692	5.7722	5.5707	Ⅵ度
			Ⅵ	5.5	5.8	5.65
			Ⅵ	5.3	6.3	5.8
			Ⅵ	5.43	5.83	5.63
1	1		Ⅵ	5.4127	5.7287	5.5707	Ⅵ度
			Ⅵ	5.4	5.9	5.65
			Ⅵ	5.44	5.8	5.62
			Ⅵ	5.5	6.15	5.825
1	1		Ⅵ	5.4127	6.1635	5.7881	Ⅵ度
			Ⅵ	5.56	5.9	5.73
			Ⅵ	5.3	6.25	5.775
1	1		Ⅵ	5.4997	6.4244	5.96205	Ⅵ度
			Ⅵ	5.51	6.4	5.955
1	1		Ⅵ	5.4997	5.7287	5.6142	Ⅵ度
			Ⅵ	5.4	5.7	5.55
1	1		Ⅵ	5.5432	5.7287	5.63595	Ⅵ度
			Ⅵ	5.66	5.72	5.69
1	1		Ⅵ	5.3258	5.7722	5.549	Ⅶ度
			Ⅵ	5.23	5.75	5.49
5	8		Ⅵ	5.4997	5.6	5.54985	Ⅶ度
			Ⅵ	5.56	5.9	5.73
4	0		Ⅵ	5.7171	5.7722	5.74465	Ⅶ度
			Ⅵ	5.56	5.8	5.68
2	1		Ⅵ	5.3258	5.5	5.4129	Ⅶ度
			Ⅵ	5.22	5.86	5.54
3	3		Ⅵ	5.4127	5.7722	5.59245	Ⅶ度
			Ⅵ	5.51	6	5.755
3	3		Ⅵ	5.4997	5.7722	5.63595	Ⅶ度
			Ⅵ	5.3	6.1	5.7
3	3		Ⅵ	5.3258	5.8157	5.57075	Ⅶ度
			Ⅵ	5.5	6.14	5.82
0	3		Ⅵ	5.8475	5.8157	5.8316	Ⅶ度
			Ⅵ	5.6	6	5.8
0	1		Ⅵ	5.3258	5.6	5.4629	Ⅶ度
			Ⅵ	5.235	5.9	5.5675
			Ⅵ	5.5432	5.8592	5.7012	Ⅶ度
			Ⅵ	5.58	5.87	5.725
			Ⅶ	5.3692	5.7722	5.5707	Ⅶ度
			Ⅶ	5.26	5.62	5.44
			Ⅶ	5.3692	5.58	5.4746	Ⅶ度
			Ⅶ	5.46	5.6	5.53
			Ⅶ	5.3692	5.7722	5.5707	Ⅶ度
			Ⅶ	5.234	5.856	5.545
			Ⅶ	5.3692	5.9027	5.63595	Ⅶ度
			Ⅶ	5.4	5.86	5.63
			Ⅶ	5.3692	5.9461	5.65765	Ⅶ度
			Ⅶ	5.26	5.892	5.576
			Ⅶ	5.6301	5.8157	5.7229	Ⅶ度
			Ⅶ	5.6	5.953	5.7765
			Ⅶ	5.4127	5.8592	5.63595	Ⅶ度
			Ⅶ	5.3	5.943	5.6215
			Ⅶ	5.36	5.9	5.63
			Ⅶ	5.4562	5.9461	5.70115	Ⅶ度
			Ⅶ	5.4	5.8	5.6
			Ⅶ	5.5	5.932	5.716
			Ⅶ	5.56	5.86	5.71
			Ⅶ	5.5866	5.9896	5.7881	Ⅶ度
			Ⅶ	5.55	5.76	5.655
			Ⅶ	5.3	5.876	5.588
			Ⅶ	5.47	5.73	5.6
			Ⅶ	5.6301	5.9027	5.7664	Ⅶ度
			Ⅶ	5.46	5.76	5.61
			Ⅶ	5.664	5.8	5.732
			Ⅶ	5.5	5.69	5.595
			Ⅶ	5.4127	5.9027	5.6577	Ⅶ度
			Ⅶ	5.51
			Ⅶ	5.32	5.7	5.51
			Ⅶ	5.42
			Ⅶ	5.4127	5.9896	5.70115	Ⅶ度
			Ⅶ	5.3
			Ⅶ	5.51	5.73	5.62
			Ⅶ	5.5866	5.9896	5.7881	Ⅶ度
			Ⅶ	5.486	5.85	5.668
			Ⅶ	5.4127	5.8592	5.63595	Ⅶ度
			Ⅶ	5.52	5.76	5.64
			Ⅶ	5.2823	5.9461	5.6142	Ⅶ度
			Ⅶ	5.18	5.95	5.565
			Ⅶ	5.2823	5.6853	5.4838	Ⅶ度
			Ⅶ	5.38	5.5	5.44
			Ⅶ	5.3258	5.9027	5.61425	Ⅶ度
			Ⅶ	5.22	6.1	5.66
			Ⅷ	5.2823	5.6853	5.4838	Ⅷ度
			Ⅷ	5.4	5.53	5.465
			Ⅷ	5.2823	5.6	5.44115	Ⅷ度
			Ⅷ	5.1	5.8	5.45
			Ⅷ	5.2823	5.62	5.45115	Ⅷ度
			Ⅷ	5.38	5.72	5.55
			Ⅷ	5.2823	5.61	5.44615	Ⅷ度
			Ⅷ	5.2	5.82	5.51
			Ⅷ	5.2823	5.67	5.47615	Ⅷ度
			Ⅷ	5.32	5.9	5.61
			Ⅷ	5.2823	5.66	5.47115	Ⅷ度
			Ⅷ	5.25	5.86	5.555
			Ⅷ	5.4	5.7	5.55
			Ⅷ	5.2823	5.68	5.48115	Ⅷ度
			Ⅷ	5.43	5.78	5.605
			Ⅷ	5.3	5.7	5.5
			Ⅷ	5.46	5.76	5.61
			Ⅷ	5.2823	5.7	5.49115	Ⅷ度
			Ⅷ	5.42	5.8	5.61
			Ⅷ	5.23	5.73	5.48
			Ⅷ	5.36	5.76	5.56
			Ⅷ	5.2823	5.6	5.44115	Ⅷ度
			Ⅷ	5.3	5.8	5.55
			Ⅷ	5.31	5.81	5.56
			Ⅷ	5.38	5.82	5.6
			Ⅷ	5.2823	5.69	5.48615	Ⅷ度
			Ⅷ	5.4
			Ⅷ	5.19	5.76	5.475
			Ⅷ	5.43
			Ⅷ	5.2823	5.6853	5.4838	Ⅷ度
			Ⅷ	5.5
			Ⅷ	5.35	5.8	5.575
			Ⅷ	5.4562	5.9896	5.7229	Ⅷ度
			Ⅷ	5.42	5.9	5.66
			Ⅷ	5.4127	5.6418	5.52725	Ⅷ度
			Ⅷ	5.36	5.93	5.645
			Ⅷ	5.3258	5.6853	5.50555	Ⅷ度
			Ⅷ	5.413	5.7	5.5565
			Ⅷ	5.3692	5.7722	5.5707	Ⅷ度
			Ⅷ	5.32	5.76	5.54
			Ⅷ	5.3692	5.7722	5.5707	Ⅷ度
			Ⅷ	5.43	5.8	5.615								5.3	5.7
			Ⅷ	5.3692	5.7722	5.5707	Ⅷ度							5.36	5.7
			Ⅷ	5.25	5.75	5.5								5.19	5.6
			Ⅷ	5.2388	5.6418	5.4403	Ⅷ度
			Ⅷ	5.3	5.7	5.5
			Ⅷ	5.36	5.7	5.53
			Ⅸ	5.1	5.5	5.3				5.2388	5.6418
			Ⅸ	5.1	5.5	5.3	Ⅷ度

## Sheet: Ganqika
质量_A
t	v	v	v	v	v	v	v	v	v	v	v	v	v	v	v	v	v	v	v	v	v	v	v	v	v	v	v	v	v	v	v	v	v	v	v	v	v	v	v	v	v	v
0																																											0	0
0.267	0.480759	1.87276	1.31974	1.31974	0.326864	0.622563	0.375581	1.05973	0.339296	0.107228	0.309404	0.285579	0.147565	0.285023	0.162819	0.30894	0.219479	0.250939	0.254426	0.136367				0.0223207																	0.246697	0.387781	0.471374	0.267	0.471374
0.534	0.421269	1.15064	1.33686	1.33686	0.211744	0.555403	0.417729	0.86209	0.204953	0.13806	0.146101	0.218327	0.0663262	0.287829	0.0569657	0.275502	0.191116	0.243838	0.340196	0.168814				0.0224366								0.517138									0.293088	0.312664	0.407331	0.534	0.407331
0.8		0.822318	1.54664	1.54664	0.22674	0.478411	0.315384	0.425412	0.129345	0.135491	0.17424	0.0937965	0.0317791	0.18305	0.0543749	0.23906	0.164884	0.183021	0.298601	0.0700964	0.330314			0.0320916								0.253339									0.269088	0.281168	0.34522	0.8	0.34522
1.067		0.998871	1.16601	1.16601	0.189857	0.160603	0.160587	0.265041	0.0912897	0.126005	0.379675	0.0645516	0.0521688	0.157441	0.238687	0.144342	0.123408	0.248349	0.131983	0.0712069	0.0916824	0.222655		0.0829689					0.297104			0.178802									0.233898	0.277681	0.281572	1.067	0.281572
1.334		1.05498	0.450422	0.450422	0.303918	0.271428	0.202948	0.19797	0.13233	0.0702833	0.567628	0.158529	0.135662	0.188789	0.370009	0.121438	0.172588	0.409907	0.117551	0.0752388	0.0350132	0.105469		0.237915					0.0985861			0.0859743									0.200906	0.512191	0.258773	1.334	0.258773
1.6		0.704786	0.29828	0.29828	0.234616	0.471108	0.31737	0.201428	0.475797	0.123645	0.462518	0.153297	0.0728843	0.218237	0.355294	0.210251	0.36525	0.533305	0.0994522	0.0723063	0.0603466	0.157304		0.209133					0.0835163			0.102784									0.21097	0.583024	0.272122	1.6	0.272122
1.867			0.53902	0.53902	0.142323	0.569273	0.268768	0.196803	1.16491	0.0983001	0.396158	0.280338	0.0724363	0.19259	0.407291	0.423208	0.477334	0.426548	0.119925	0.0731595	0.0359608	0.135182		0.0918138					0.0933519		0.000488439	0.166204									0.190703	0.493313	0.292093	1.867	0.292093
2.134			0.24391	0.24391	0.19614	0.595787	0.177672	0.371193	0.990634	0.127662	0.453862	0.48931	0.0213079	0.109689	0.459821	0.412275	0.437228	0.213231	0.212253	0.100657	0.0379771	0.158597	0.0471671	0.0956426					0.0459931	0.182881	0.171554	0.150478									0.399565	0.680142	0.279519	2.134	0.279519
2.4			0.332248	0.332248	0.289217	0.663947	0.211606	0.483977	0.47881	0.13706	0.375954	0.486715	0.0213079	0.0716276	0.562779	0.186533	0.329165	0.148305	0.30904	0.209133	0.096823	0.242667	0.133459	0.0985861					0.0507221	0.0982957	0.438012	0.0918544						0.397413			0.495966	0.582167	0.288125	2.4	0.288125
2.667			0.333081	0.333081	0.275173	0.709152	0.187291	0.336246	0.773269	0.132671	0.319064	0.545405	0.0475568	0.0727479	0.515995	0.122243	0.347828	0.243382	0.332285	0.201473	0.116372	0.129368	0.124013	0.0683415					0.0743298	0.0911914	0.31771	0.0901015						0.250819			0.374512	0.371611	0.270218	2.667	0.270218
2.934			0.471623	0.471623	0.251266	0.765434	0.106375	0.369263	0.894942	0.0849194	0.378106	0.549094	0.0916489	0.111536	0.497522	0.171949	0.214327	0.288851	0.32478	0.163897	0.0730504	0.0814175	0.0878549	0.0919861					0.0550464	0.154219	0.156584	0.096823						0.0545247			0.310102	0.450955	0.269645	2.934	0.269645
3.2			0.553531	0.553531	0.291862	0.726903	0.110187	0.669669	0.579605	0.103309	0.474828	0.396129	0.0762336	0.068716	0.518669	0.150238	0.18104	0.145235	0.315856	0.166516	0.170051	0.151421	0.0663632	0.0609604					0.00756121	0.106932	0.097009	0.0424597						0.122155				0.540666	0.265987	3.2	0.265987
3.467			0.524646	0.524646	0.343662	0.60038	0.143229	1.01192	0.446298	0.22783	0.557618	0.380951	0.148876	0.104625	0.457431	0.089902	0.155945	0.089902	0.343577	0.193004	0.191228	0.196887	0.0675909	0.0238659					0.00754705	0.0589444	0.0719216	0.0349476						0.144974				0.591108	0.276195	3.467	0.276195
3.734			0.600173	0.600173	0.30544	0.566051	0.159067	1.55757	0.39063	0.470977	0.620609	0.472659	0.161856	0.168858	0.522962	0.0612363	0.11659	0.196327	0.378136	0.21989	0.126242	0.190584	0.00673816	0.0338148					0.0855453	0.0453673	0.0402808	0.0649509						0.102146				0.632148	0.317751	3.734	0.317751
4			0.54214	0.54214	0.193629	0.540296	0.14816	1.85743		0.499511	0.613686	0.424979	0.0469802	0.12296	0.601551	0.0457305	0.154381	0.300235	0.367944	0.193646	0.11472	0.190584	0.0277821	0.0534658					0.328282	0.0440891	0.0350132	0.0323363						0.0862111				0.592401	0.322233	4	0.322233
4.267					0.21428	0.502127	0.152711	1.8976			0.701261	0.423887	0.1403	0.0914773	0.624155	0.115131	0.135219	0.319177	0.439838	0.223934	0.188199	0.111935	0.0285341	0.0743298					0.393968	0.117162	0.0383769	0.0423802						0.196223				0.51742	0.320401	4.267	0.320401
4.534					0.185167	0.458827	0.175472	1.54702			0.755854	0.424682	0.207482	0.0768268	0.666955	0.121586	0.202564	0.2549	0.497548	0.226354	0.320732	0.047646	0.0213079	0.0320795					0.237427	0.123088	0.0725552	0.0516545						0.243842	0.326142			0.439822	0.308701	4.534	0.308701
4.8					0.147668	0.409237	0.206377	0.944456			0.601251	0.324976	0.0871067	0.115142	0.697193	0.0671347	0.23838	0.344578	0.478362	0.21989	0.456713	0.0673816	0.10865	0.0407184	0.219796				0.160219	0.0789414	0.0700263	0.0437149						0.155419	0.272885			0.495161	0.271207	4.8	0.271207
5.067					0.2727	0.327373	0.311462	0.752021			0.62977	0.381186	0.0955879	0.142512	0.483208	0.0698952	0.306312	0.462702	0.62463	0.248132	0.402946	0.0578553	0.233948	0.104847	0.131804		0.159438		0.0715976	0.129185	0.0402054	0.0515577						0.14089	0.205302			0.428941	0.269111	5.067	0.269111
5.334					0.260378	0.318154	0.383794				0.804721	0.609766	0.151421	0.142142	0.412275	0.096823	0.320732	0.371419	0.745556	0.292818	0.234491	0.0785798	0.123696	0.112405	0.0862111		0.297196		0.0862111	0.139011	0.0513043	0.0849194						0.103812	0.226019			0.186533	0.258476	5.334	0.258476
5.6					0.147008		0.308603				0.558728	0.766089	0.219379	0.121474	0.342321	0.105039	0.324477	0.551159	0.620572	0.284765	0.32314	0.0878549	0.0431453	0.0835163	0.105315		0.221511	0.387471	0.0676295	0.107465	0.0853429	0.0768978						0.287773	0.170772				0.255898	5.6	0.255898
5.867					0.195878		0.305106				0.410366	0.922701	0.303917	0.0904829	0.225692	0.191884	0.341154	0.681144	0.502347	0.269239	0.458803	0.0601551	0.0714935	0.0695804	0.0984015		0.0700846	0.637421	0.0715976	0.102651	0.0483208	0.168777						0.25936	0.118878				0.267017	5.867	0.267017
6.134					0.293438		0.373989				0.413628	1.34175	0.306494	0.352773	0.270279	0.210165	0.358376	0.707515	0.585225	0.373501	0.506678	0.0916489	0.128732	0.0311757	0.0684697		0.137477	0.48309	0.140647	0.177165	0.0937965	0.285461			0.000661856			0.128763	0.0769652				0.305302	6.134	0.305302
6.4							0.374313				0.29861	1.51248	0.355594	0.436943		0.177419	0.388268	0.768161	0.677815		0.475435	0.115339	0.167372	0.0922963	0.0440891		0.157208	0.249405	0.124013	0.226836	0.07707	0.213231			0.143991			0.223088	0.0557615				0.319771	6.4	0.319771
6.667							0.306372				0.278873	1.10905	0.307983	0.216579		0.195685	0.344194	0.649733	0.518994		0.569852	0.0638041	0.158728	0.200956	0.0860496		0.0683415	0.196368	0.121926	0.209694	0.0663527	0.115131			0.227417			0.22616	0.0975666				0.27547	6.667	0.27547
6.934							0.336315					0.534723	0.229097	0.215726		0.239286	0.578762	0.657628	0.389127		0.659781	0.10017	0.176869	0.135259	0.128763		0.0676295	0.143663	0.145246	0.157339	0.17235	0.14867			0.133326			0.240656	0.107798				0.259008	6.934	0.259008
7.2												0.440682	0.224897	0.266988		0.209735	0.6853	0.861942	0.340044		0.644996	0.181431	0.209317	0.0545247	0.0845369		0.0744693	0.0862111	0.150086	0.184128	0.166541	0.170051			0.096823			0.296434	0.088616				0.26275	7.2	0.26275
7.467												0.317654	0.229064	0.251826		0.149837	0.604746	0.641553	0.248308		0.584324	0.153661	0.186019	0.155403	0.0477317		0.0683415	0.088336	0.192413	0.243034	0.0707452	0.171627			0.0788317			0.378257	0.12179				0.23731	7.467	0.23731
7.734														0.310906		0.115503	0.607278	0.309111	0.33308		0.560018	0.165737	0.255695	0.174072	0.0814367		0.0744693	0.0717319	0.23342	0.361439	0.0948271	0.188456			0.110721			0.270518	0.145205				0.234928	7.734	0.234928
8														0.290054		0.115347	0.64589	0.338881			0.606743	0.185024	0.326575	0.214131	0.119553		0.064159	0.0302448	0.193809	0.43337	0.129566	0.20416			0.0816729		0.176518	0.272309	0.303854				0.249045	8	0.249045
8.267														0.240338		0.233438	0.738389	0.253503			0.646016	0.140433	0.30055	0.235777	0.0695804		0.0777017	0.0311173	0.173746	0.452823	0.14943	0.182678			0.0678083		0.363812	0.507984	0.481112				0.281381	8.267	0.281381
8.534														0.304413		0.309519	0.679196	0.163897			0.600381	0.183916	0.223175	0.192774	0.0744693		0.101444	0.0459931	0.198473	0.57151	0.171949	0.187593			0.0892664		0.21097	0.699974	0.490139				0.289424	8.534	0.289424
8.8																0.234184	0.624605	0.167272			0.480414	0.192716	0.25013	0.272623	0.0623513		0.0778474	0.0440891	0.192477	0.675661	0.170897	0.175374			0.0816729		0.112278	0.619327	0.305047	0.353401			0.268019	8.8	0.268019
9.067																0.268638	0.629428	0.257789			0.473522	0.199625	0.222045	0.241624	0.0649222		0.0528294	0.0649222	0.183783	0.845809	0.118058	0.158232			0.0781452		0.138443	0.690132	0.12039	0.415088			0.274917	9.067	0.274917
9.334																0.426461	0.483407				0.378678	0.224291	0.334541	0.143862	0.0575845		0.0213863	0.0623513	0.177003	0.805367	0.133326	0.248235			0.0816729		0.139422	0.766578	0.331742	0.643814			0.303318	9.334	0.303318
9.6																0.368398	0.288289				0.2549	0.130831	0.385727	0.199765	0.0550464		0.064159	0.0744693	0.176356	0.647135	0.145359	0.201851			0.0859743		0.107598	0.704979	0.516738	0.556507			0.275782	9.6	0.275782
9.867																0.414243	0.246024					0.0784326	0.182955	0.21373	0.0711987		0.107264	0.0649222	0.231019	0.453389	0.0914863	0.158232			0.0423802		0.0843786	0.378144	0.488111	0.185633			0.205385	9.867	0.205385
10.134																	0.189886					0.132384	0.353737	0.246871	0.0744693		0.0855453	0.0478213	0.266365	0.740999	0.0603466	0.276803			0.126669		0.0809085	0.657825	0.564994	0.10826			0.250868	10.134	0.250868
10.4																	0.25341					0.153801	0.435485	0.305177	0.0748522		0.0609604	0.0550464	0.182725	0.885405	0.0468983	0.276478			0.168239		0.0695056	0.739763	0.55314	0.0756121			0.271031	10.4	0.271031
10.667																						0.123648		0.209286	0.0483247		0.0384826	0.0777017	0.205302	0.419456	0.094765	0.161379			0.0662		0.0226412	0.471192	0.635283	0.0828459			0.18975	10.667	0.18975
10.934																						0.11787		0.210631	0.0713323		0.091049	0.0803768	0.231452	0.415867	0.111694	0.30624			0.0618223		0.0119553	0.488416	0.647978	0.134092			0.212912	10.934	0.212912
11.2																						0.196449		0.308531	0.106127		0.136312	0.0684697	0.145246	0.508628	0.314832	0.406373			0.0723063		0.0169074	0.492612	0.634349	0.130088			0.252659	11.2	0.252659
11.467																						0.229852		0.368649	0.0649222		0.141796	0.0908785	0.180025	0.386082	0.27262	0.312868			0.0701517		0.0119329	0.442968	0.599313	0.095015			0.233362	11.467	0.233362
11.734																						0.193069		0.317931	0.081787		0.192774	0.0545247	0.189483	0.269883	0.161123	0.402719	0.183392		0.182922		0.0106932	0.324208	0.515066	0.0885017			0.211205	11.734	0.211205
12																						0.182055		0.339582	0.121921		0.228594	0.0484154	0.100879	0.242077	0.177317	0.37605	0.0677389		0.218575		0.0609604	0.292503	0.623997	0.10826			0.212595	12	0.212595
12.267																						0.181714		0.404525	0.192413		0.284094	0.0608463	0.117162	0.181443	0.156864	0.376493	0.0525063		0.335313		0.088336		0.518655	0.101254			0.217973	12.267	0.217973
12.534																						0.317838			0.141255		0.437048	0.0106932	0.246175		0.17455	0.443292	0.136693		0.5104		0.0575845		0.369174	0.0431055			0.240651	12.534	0.240651
12.8																						0.340127			0.0239106	0.432049	0.766074	0.0385548	0.210087		0.0999383		0.247602		0.354634		0.064603		0.521046	0.0169074			0.259628	12.8	0.259628
13.067																						0.270698			0.0833599	0.384974	0.814417	0.0787935	0.0622346		0.0662		0.197765		0.206405		0.064482		0.58971	0.0192413			0.236523	13.067	0.236523
13.334																						0.344174			0.162346	0.408935	0.473407	0.0676295	0.102844		0.0918544		0.119515		0.189886		0.0870361		0.590886	0.0417582			0.223356	13.334	0.223356
13.6																						0.426159			0.364902	0.400744	0.535086	0.065044	0.219796		0.155776		0.180241	0.120094	0.224836		0.139933		0.55387	0.0765514			0.266387	13.6	0.266387
13.867																						0.349534			0.492817	0.213463	0.767317	0.0622346	0.272113		0.256041		0.152804	0.133076	0.295691		0.199248		0.257541	0.117162			0.274542	13.867	0.274542
14.134																						0.324063			0.742386	0.0575845	0.945393	0.0756121	0.417582		0.264275		0.0484115	0.131694	0.239286		0.0915188		0.167801	0.106127			0.277826	14.134	0.277826
14.4																									0.945151	0.0771095	0.886469	0.0407184			0.201851		0.0937965	0.110721	0.14867		0.0727214			0.0453673			0.262258	14.4	0.262258
14.667																									0.939388	0.0695804	0.668244	0.0533657			0.214596		0.188103	0.0936209	0.148875		0.0749023			0.167487			0.261816	14.667	0.261816
14.934																									0.755062	0.0982957	0.785966	0.0697109			0.236329		0.170897	0.106234	0.194018	0.398563	0.081787			0.172422			0.279026	14.934	0.279026
15.2																									0.633068	0.114422	0.850258	0.064603			0.140181		0.126242	0.142351	0.156584	0.298883	0.0981502			0.0756121			0.245487	15.2	0.245487
15.467																									0.747311	0.217821	0.600406	0.4503			0.186665		0.249792	0.14742	0.18953	0.22439	0.377353			0.293705			0.334972	15.467	0.334972
15.734																									0.849081	0.366777	0.523092	0.808519			0.374079		0.228652	0.163897	0.26753	0.243196	0.590767			0.513495			0.448099	15.734	0.448099
16																									0.839329	0.361439	0.511151	0.670053			0.264275		0.161682	0.13706	0.255465	0.253329	0.466258			0.607561			0.4116	16	0.4116
16.267																									0.623123	0.353747	0.381033	0.757793			0.195133		0.131447	0.158232	0.262689	0.343909	0.424013			0.617245			0.386215	16.267	0.386215
16.534																									0.522216	0.428928	0.238748	0.608149			0.20416		0.180141	0.138239	0.382137	0.438811	0.461296			0.644266			0.386099	16.534	0.386099
16.8																									0.432644	0.40634		0.345507			0.212214		0.257853	0.0480377	0.313455	0.427359	0.484751			0.565636			0.34938	16.8	0.34938
17.067																									0.286788	0.395699		0.268743			0.332462		0.199502	0.086439	0.361848	0.55287	0.543859			0.53097			0.355918	17.067	0.355918
17.334																										0.493742		0.394345			0.330314		0.284828	0.179941	0.457305	0.5545	0.582655			0.539403			0.424115	17.334	0.424115
17.6																										0.449113		0.620296			0.258272		0.416365	0.147696	0.326691	0.372423	0.685114			0.581194			0.428574	17.6	0.428574
17.867																										0.323028		0.665682			0.287249		0.399409	0.0741351	0.368001	0.234445	0.674881			0.65733			0.409351	17.867	0.409351
18.134																										0.424035		0.770984			0.237547		0.303639	0.0553607		0.317391	0.584541			0.784127			0.434703	18.134	0.434703
18.4																										0.454743		0.786366			0.158643		0.272934	0.132104		0.519059	0.621677			0.740169			0.460712	18.4	0.460712
18.667																										0.456144		0.533657			0.301823		0.232744	0.169203		0.57852	0.560975			0.510752			0.417977	18.667	0.417977
18.934																										0.42786		0.707408					0.237547	0.177419		0.518949	0.582998			0.611033			0.466173	18.934	0.466173
19.2																										0.251346		0.574702					0.234491	0.153796		0.443638	0.64729			0.64081			0.420868	19.2	0.420868
19.467																										0.386745		0.452886						0.186184		0.437631	0.559323			0.518637			0.423568	19.467	0.423568
19.734																										0.626623		0.638777						0.161123		0.682103	0.445342			0.420447			0.495736	19.734	0.495736
20																										0.688444		0.53578						0.191587		0.791367	0.379758			0.354854			0.490298	20	0.490298
20.267																										0.752627								0.268036		0.552767	0.35759			0.259689			0.438142	20.267	0.438142
20.534																										0.830013								0.11919		0.499412							0.482872	20.534	0.482872
20.8																										0.744846								0.0537077		0.686885							0.495146	20.8	0.495146
21.067																										0.520965								0.178198		0.57635							0.425171	21.067	0.425171
21.334																										0.258854								0.279332		0.349005							0.29573	21.334	0.29573
21.6																										0.274816								0.418955		0.379758							0.357843	21.6	0.357843
21.867																										0.280868								0.385683		0.343038							0.33653	21.867	0.33653
22.134																										0.249978								0.445807		0.207624							0.301136	22.134	0.301136
22.4																																		0.433754									0.433754	22.4	0.433754
22.667																																		0.343096									0.343096	22.667	0.343096
22.934																																		0.294476									0.294476	22.934	0.294476
23.2	0.451014	1.10073	0.683888	0.683888	0.239086	0.515623	0.251403	0.789834	0.50658	0.172197	0.467301	0.503903	0.144747	0.187823	0.413228	0.199951	0.355509	0.373042	0.377498	0.184958	0.332545	0.171281	0.171544	0.152434	0.259098	0.380075	0.304697	0.264778	0.162002	0.309589	0.159802	0.18643	0.198508	0.182386	0.190144	0.436649	0.271695	0.347523	0.36199	0.326169	0.293227	0.467845	0	23.2
									瞬时速度	躲避人数	教室内人数	疏散人数	路径1	路径2	路径3
								4		0	53	0	0	0	0
								5		5	53	0	0	0	0
								6		13	53	0	0	0	0
								7		25	53	0	0	0	0
								8		45	53	0	0	0	0
								9		53	53	0	0	0	0
								10		53	53	0	0	0	0
								11		53	53	0	0	0	0
								12		53	53	0	0	0	0
								13		53	53	0	0	0	0
								14		53	53	0	0	0	0
								15		53	53	0	0	0	0
								16		53	53	0	0	0	0
								17		53	53	0	0	0	0
								18		53	53	0	0	0	0
								19		43	53	10	0	0	0
							0	19.733	0.771374		53		0	0	0
							0.267	20	0.771374	19	53	34	1	1	0
							0.534	20.267	0.707331		53		1	1	0
							0.8	20.533	0.64522		52		1	1	0
							1.067	20.8	0.581572		52		1	2	0
							1.334	21.067	0.558773	6	51	45	1	2	0
							1.6	21.333	0.572122		51		1	2	0
							1.867	21.6	0.592093		51		1	2	0
							2.134	21.867	0.579519		50		2	3	0
							2.4	22.133	0.588125	3	50	47	2	3	0
							2.667	22.4	0.570218		49		3	3	0
							2.934	22.667	0.569645		49		3	3	0
							3.2	22.933	0.565987	0	49	49	3	4	0
							3.467	23.2	0.576195	0	48		3	4	0							瞬时速度都加
							3.734	23.467	0.617751	0	48		4	5	0							0.3
							4	23.733	0.622233	0	47		4	5	0
							4.267	24	0.620401	0	46		4	6	0
							4.534	24.267	0.608701	0	46		5	6	0
							4.8	24.533	0.571207	0	46		5	6	0
							5.067	24.8	0.569111	0	45		6	7	1
							5.334	25.067	0.558476	0	44		6	7	1
							5.6	25.333	0.555898	0	42		6	7	1
							5.867	25.6	0.567017	0	42		7	7	1
							6.134	25.867	0.605302	0	41		7	7	1
							6.4	26.133	0.619771	0	40		7	8	1
							6.667	26.4	0.57547	0	39		8	8	1
							6.934	26.667	0.559008	0	39		8	8	1
							7.2	26.933	0.56275	0	39		9	9	2
							7.467	27.2	0.53731	0	37		9	9	2
							7.734	27.467	0.534928	0	37		9	10	2
							8	27.733	0.549045	0	36		10	10	2
							8.267	28	0.581381	0	36		10	10	2
							8.534	28.267	0.589424	0	35		11	11	2
							8.8	28.533	0.568019	0	33		11	11	2
							9.067	28.8	0.574917	0	32		12	11	2
							9.334	29.067	0.603318	0	31		12	11	2
							9.6	29.333	0.575782	0	31		13	12	2
							9.867	29.6	0.505385	0	30		13	12	2
							10.134	29.867	0.550868	0	29		13	12	2
							10.4	30.133	0.571031	0	29		14	13	2
							10.667	30.4	0.48975	0	28		14	13	2
							10.934	30.667	0.512912	0	28		15	13	2
							11.2	30.933	0.552659	0	27		15	13	2
							11.467	31.2	0.533362	0	26		15	14	2
							11.734	31.467	0.511205	0	26		15	14	2
							12	31.733	0.512595	0	25		16	14	2
							12.267	32	0.517973	0	25		16	15	2
							12.534	32.267	0.540651	0	25		16	15	2
							12.8	32.533	0.559628	0	24		16	15	2
							13.067	32.8	0.536523	0	23		16	15	2
							13.334	33.067	0.523356	0	23		17	15	2
							13.6	33.333	0.566387	0	22		18	15	2
							13.867	33.6	0.574542	0	21		18	15	2
							14.134	33.867	0.577826	0	21		18	15	2
							14.4	34.133	0.562258	0	20		19	16	2
							14.667	34.4	0.561816	0	19		19	16	2
							14.934	34.667	0.579026	0	19		19	17	2
							15.2	34.933	0.545487	0	18		20	17	2
							15.467	35.2	0.634972	0	18		20	17	2
							15.734	35.467	0.748099	0	17		20	18	2
							16	35.733	0.7116	0	16		20	18	2
							16.267	36	0.686215	0	16		21	19	2
							16.534	36.267	0.686099	0	16		21	19	2
							16.8	36.533	0.64938	0	14		21	19	2
							17.067	36.8	0.655918	0	13		21	20	2
							17.334	37.067	0.724115	0	13		21	20	2
							17.6	37.333	0.728574	0	13		21	20	2
							17.867	37.6	0.709351	0	13		22	21	2
							18.134	37.867	0.734703	0	11		22	21	2
							18.4	38.133	0.760712	0	10		23	21	2
							18.667	38.4	0.717977	0	10		23	21	2
							18.934	38.667	0.766173	0	8		23	22	2
							19.2	38.933	0.720868	0	8		24	22	2
							19.467	39.2	0.723568	0	7		24	22	2
							19.734	39.467	0.795736	0	7		24	22	2
							20	39.733	0.790298	0	7		25	23	2
							20.267	40	0.738142	0	5		25	23	2
							20.534	40.267	0.782872	0	5		25	23	2
							20.8	40.533	0.795146	0	5		25	23	2
							21.067	40.8	0.725171	0	4		26	23	2
							21.334	41.067	0.795146	0	3		26	23	2
							21.6	41.333	0.7	0	3		26	23	2
							21.867	41.6	0.77	0	3		26	23	2
							22.134	41.867	0.75	0	2		27	23	2
							22.4	42.133	0.733754	0	2		27	23	2
							22.667	42.4	0.8	0	1		27	23	2
							22.934	42.667	0.734	0	1		28	23	2
							23.2	42.933		0	0		28	23	2

## Sheet: Tangshan
质量_A
t	v	v	v	v	v	v	v	v	v	v	v	v	v	v	v	v	v	v	v	v	v	v	v	v	v	v	v	v	v
0
0.1	0.363941																										0.201874			0.282908
0.2	0.325476																										0.300695			0.313085
0.3	0.344885		1.13583																								0.256181			0.578964
0.4	0.515924		1.32207																								0.106786			0.648261
0.5	0.608371	0.580795	1.02049																								0.0943964			0.576012
0.6	0.404672	0.521382	0.318142																								0.0564277			0.325156
0.7	0.35883	0.356266	0.365038	0.254328													0.636026										0.0889246			0.343235
0.8	0.363288	0.310495	0.439787	0.108736			0.399587							0.356729			0.345879										0.2583			0.32285
0.9	0.276036	0.324499	0.311291	0.627156			0.392948							0.610671			0.323778										0.138807			0.375648
1	0.273091	0.333105	0.0145919	1.02488			0.472722							0.314432	0.352181		0.299025										0.636658			0.413409
1.1	0.279311	0.317892	0.0311038	0.635147			0.560766							0.156436	0.432507		0.144798										0.426941			0.331656
1.2	0.199539	0.244591	0.121975	0.278011			0.567305							0.277205	0.300325		0.228946										0.247198			0.273899
1.3	0.122296	0.299899	0.540346	0.254268			0.50206	0.279351						0.378044	0.280005		0.18912	0.355605									0.432483			0.330316
1.4	0.351986	0.241682	1.07013	0.254483			0.438362	0.263758	0.139568					0.258947	0.174194	0.47182	0.224869	0.44609									0.578171			0.378005
1.5	0.477685	0.17119	0.998421	0.357198			0.411664	0.330245	0.215335					0.21789	0.295572	0.354119	0.307163	0.446984									0.628222			0.400899
1.6	0.256293	0.114618	0.998401	0.667229			0.387982	0.295529	0.319239					0.269142	0.159534	0.502823	0.18912	0.133187									0.777781			0.390068
1.7	0.160842	0.162094	0.761603	0.566087			0.413453	0.383603	0.368054					0.0884935	0.159534	0.697085	0.348543	0.216763									0.598049			0.378785
1.8	0.191264	0.103498	0.630517	0.319012			0.497311	0.453757	0.456413					0.187723	0.0625743	0.61683	0.299025	0.385769									0.808873			0.385582
1.9	0.298886	0.173535	0.600145	0.286616			0.534089	0.325295	0.472738					0.297639	0.238276	0.379054	0.223494	0.0286954									1.09939			0.381373
2	0.32729	0.217007	0.218858	0.243113			0.498001	0.364892	0.382823					0.331851	0.168487	0.57169	0.373316	0.0787854												0.314676
2.1	0.283263	0.162094	0.935829	0.435863			0.533683	0.371365	0.377647					0.309727	0.244361	0.579724	0.400414	0.103038					0.197554							0.379582
2.2	0.185361	0.13107	1.46936	0.684459			0.680328	0.385121	0.333281					0.238276	0.334787	0.200207	0.290659	0.0712816					0.242205							0.403569
2.3	0.191264	0.158946	1.09391	1.0559	0.380372		0.629094	0.385752	0.281994					0.319068	0.30091	0.274285	0.331309	0.0284451					0.352422	0.943967		0.379053				0.444169
2.4	0.243349	0.157148	1.11947	0.871529	0.255375		0.469459	0.473907	0.173237					0.386368	0.356729	0.198661	0.400414	0.123156					0.68987	0.600621		0.857474				0.461048
2.5	0.312765	0.249732		0.549099	0.382855	0.431235	0.520519	0.416076	0.0811416					0.328888	0.672319	0.200207	0.200207	0.112369					0.716184	0.387898		0.937247				0.406171
2.6	0.44163	0.275917		0.828088	0.509406	0.546686	0.473733	0.249199	0.180752	0.540611				0.30091	1.33237	0.404246	0.159006	0.363841	0.19583				0.358141	0.277637		0.875579				0.461865
2.7	0.455818	0.196809		0.905955	0.551089	0.637393	0.510925	0.276311	0.341818	0.419568				0.161061	1.68946	0.457891	0.375786	0.35563	0.311956				0.447677	0.249565		0.728682				0.504078
2.8	0.486697	0.149637		0.906855	0.495072	0.601314	0.670902	0.234416	0.239952	0.327826				0.148408	1.14292	0.33776	0.457891	0.542813	0.705421			0.522809	0.491661	0.140475		0.523414			0.744297	0.493527
2.9	0.532884	0.14545		0.990071	0.434937	0.473853	0.654539	0.216963	0.179964	0.400473				0.316758	1.35282	0.314111	0.440036	0.621717	0.737164			0.596879	0.544622	0.151051		0.572177			0.976302	0.532639
3	0.639904	0.102473		0.825128	0.425551	0.25125	0.753649	0.279286	0.280503	0.416076				0.608694	1.3676	0.577592	0.314111	0.320235	0.548571		0.706313	0.396855	0.769812	0.331309	0.647556	0.495136			0.758737	0.537106
3.1	0.711397	0.0555737		1.17248	0.314491	0.236926	0.720192	0.335016	0.266273	0.408289	0.533822			0.611902		0.400414	0.355549	0.54878	0.573306		0.853571	0.356679	0.84759	0.175593	1.37781	0.355549			0.409127	0.528197
3.2	0.65458	0.11789		1.58061	0.239892	0.23856	0.669596	0.41102	0.18131	0.52713	0.606573			0.469308		0.126622	0.361569	0.405328	0.597017	1.38086	0.510375	0.424075	1.10219	0.0351187	0.818482	0.542353				0.545476
3.3	0.607831	0.11789		1.02116	0.288652	0.167822	0.701932	0.413026	0.306832	0.471418	0.361679			0.422666		0.159006		0.228946	0.653245	0.325534	1.21701	0.238479	0.773408	0.0895354	0.289631	0.760138				0.457897
3.4	0.766773	0.0946387		0.77875	0.287315	0.169549	0.672423	0.318038	0.248904	0.359927	0.217858			0.590325		0.333165		0.234271	0.322824	0.334898	1.10816	0.33776	0.710231	0.620816	0.336669					0.442165
3.5	0.79727	0.0816639		0.896065	0.311637	0.21228	0.749573	0.363691	0.230229	0.385121	0.359927			0.494694		0.37249		0.589157	0.678254	0.495163	0.354862	0.343559	0.544622	1.00104	0.309701					0.47855
3.6	0.568663	0.0890236		0.630613	1.08455	0.189562	0.719922	0.383603	0.256031	0.473476	0.477159			0.554851		0.361569		0.877294	0.277637	0.230584	0.452834	0.424002	0.411053	0.8663	0.941979					0.513535
3.7	0.654117	0.359468		0.848367	1.50476	0.432941	0.650963	0.458872	0.286676	0.651187	0.34177			0.779358		0.355549		0.682851	0.249565	0.344986	0.866285	0.697809	0.346234	0.620816	1.30352					0.621805
3.8	0.772419	0.756457			1.34177	0.55817	0.779655	0.54776	0.389141	0.706008	0.411965			0.708293		0.267456		0.749414	0.111055	0.375786	0.801126	1.14119	0.277637	0.733719	0.899819			0.4643		0.639657
3.9	0.598617	0.48276			1.49938	0.463282	0.788956	0.428172	0.468624	0.533731	0.547049	0.371844		0.520722		0.579724		0.679009	0.102388	0.407286	0.683236	1.61985	0.351724	0.98895	0.455867			0.429358		0.619073
4	0.440943	0.0325877			1.41341	0.490173	0.848357	0.313418	0.445974	0.333707	0.363824	0.454742		0.619849		0.474427		0.671438	0.213618	0.311152	0.816839	1.49511	0.688545	1.14257	0.345879			0.311748		0.5823
4.1		0.153388			1.20084	0.439075	0.792891	0.383603	0.586599	0.314502	0.177789	0.440527		0.727721		0.361569		0.734839	0.724692	0.407286	0.690419	0.97142	0.611035	0.948854	0.522076			0.367949		0.577853
4.2		0.461852			1.36588	0.388612	0.586185	0.389141	0.67761	0.407693	0.218971	0.580712	0.63125	0.554851		0.348543		0.65066	0.668639	0.53961	0.273159	0.559194	1.20862		0.687005			0.422885		0.581054
4.3		0.46656			1.52798	0.400922	0.546782	0.364892	0.605446	0.282575	0.331514	0.776685	0.892117	0.660004		0.248326		0.621947	0.146805	0.288288	0.351187	0.573306	1.06809		0.784339			0.567359		0.575256
4.4		0.538476				0.524282	0.445537	0.33733	0.520445	0.177789	0.506428	0.976064	0.385378	0.840979		0.25926		0.764577	0.204775	0.374089	0.173828		0.425375		0.698015			0.969746		0.506799
4.5		0.750722				0.550432	0.473476	0.333707	0.490427	0.176416	0.785249	0.885626	0.417137	0.735415		0.502209		0.66859	0.166582	0.374037	0.111055		0.672318		0.352972			0.551374		0.499875
4.6		0.952157				0.458273	0.493196	0.394478	0.436718	0.323045	1.03274	0.334787	0.237702	0.466693		0.502209		0.496631	0.200207	0.416271	0.294203		0.311152		0.528841			0.511938		0.46618
4.7		0.775981				0.381197	0.512916	0.346855	0.365025	0.465501	0.884133	0.25273	0.394801	0.269142		0.499747		0.492259	0.133728	0.555275	0.245831		0.235006		0.467388			0.433683		0.4284
4.8						0.589317	0.671772	0.433589	0.574453	0.482026	1.77626	0.478652	0.436072	0.287604		0.76499			0.184942	0.921823	0.361375		0.0973303		0.353189			0.404246		0.551103
4.9						0.554764	0.581938	0.562217	0.5513	0.450206	2.0459	0.437649	0.521153			0.921823			0.228946	0.808873	0.302102		0.321998		0.525415					0.629592
5						0.546914	0.374884	0.483336	0.296023	0.48243	1.08495	0.668296	0.695399			0.662617			0.0448374	0.979867	0.126622		0.437591		0.712674					0.542603
5.1						0.588354	0.585936	0.346434	0.296023	0.636229	1.50003	0.690973	0.513242			0.598049			0.200207	1.19429	0.263975		0.59193		0.862018					0.633407
5.2						0.515406	0.636076	0.308255	0.48414	0.839193		0.302826	0.593845			0.581317			0.248326	0.920149	0.344986		0.784901		0.705876					0.558869
5.3						0.587934		0.424064	0.40626	1.11195		0.173325	1.46044			0.511335			0.133728	0.979867	0.224869		0.750685							0.614951
5.4						0.479778		0.583191	0.256031	1.43012		0.642872	1.40794			0.57169			0.0895354	0.759733	0.299025		0.601243							0.647378
5.5						0.308906		0.374884	0.2708	1.08481		0.928434				0.477665			0.173828	0.57169	0.401184		0.606115							0.519832
5.6						0.333752		0.427263	0.315736	0.539891		1.03624				0.404246			0.244573	0.785277	0.42434		0.729074							0.524039
5.7						0.372629		0.683042	0.440267	0.617219		1.23444				0.56025			0.179071		0.344986		0.703665							0.570619
5.8						0.469786		0.520445	0.44104	0.798757		1.25236				0.647556			0.0895354		0.620816		0.731443							0.619082
5.9						0.56764		0.387764	0.477057	0.848357		1.17753				0.657479			0.355549		0.558044									0.628677
6						0.536048		0.612156	0.538358	0.655653		1.24627							0.622799		0.18912									0.628629
6.1						0.360101		0.631242	0.640419	0.617456									0.575989		0.472473									0.549613
6.2						0.272838		0.552621	0.644733	0.773519									0.652756		0.590265									0.581122
6.3						0.369302		0.61152	0.533822	0.802704									0.451193		0.657479									0.571003
6.4						0.415305		0.483638	0.557876	0.819492									0.294103		0.56025									0.521777
6.5						0.361988		0.453757	0.593768	0.834311									0.295416		0.575989									0.519205
6.6						0.474058		0.348672	0.572333	0.758793									0.302875		0.645649									0.517063
6.7						0.467352		0.344463	0.574114	0.830001									0.253244		0.457891									0.487844
6.8						0.642948		0.434933	0.621381	1.05532									0.249565		0.449738									0.575648
6.9						0.711509			0.553676	1.34292											0.299025									0.726781
7						0.538426			0.424178	1.6186											0.283121									0.716082
7.1						0.57721			0.411965	1.18431											0.496653									0.667535
7.2						0.498529			0.543482												0.661071									0.567694
7.3						0.434884															0.457891									0.446387
7.4						0.382382															0.274285									0.328334
7.5						0.381645															0.331309									0.356477
7.6						0.440188															0.530861									0.485525
7.7						0.416571																								0.416571
7.8						0.382604																								0.382604
7.9						0.450237																								0.450237
8						0.481975																								0.481975
8.1						0.476417																								0.476417
8.2						0.48697																								0.48697
8.3						0.427211																								0.427211
8.4						0.391295																								0.391295
8.5
				路径3	路径2	路径1			前门	后门
							0		0	0	30
							0.1	0.782908	0	0	30
							0.2	0.813085	0	0	30
							0.3	0.82	0	0	30
							0.4	0.83	0	0	30
							0.5	0.84	0	0	30
							0.6	0.825156	0	0	30
						1	0.7	0.843235	0	0	30
							0.8	0.82285	0	0	30
							0.9	0.875648	0	0	30
							1	0.913409	0	0	30
							1.1	0.831656	0	0	30
					1		1.2	0.773899	0	0	30
							1.3	0.830316	0	0	30
							1.4	0.878005	0	0	30
							1.5	0.900899	0	0	30
							1.6	0.890068	0	0	30
							1.7	0.878785	0	0	30
							1.8	0.885582	0	0	30
							1.9	0.881373	0	1	29
						3	2	0.814676	0	1	29
						5	2.1	0.879582	0	2	28
							2.2	0.903569	0	2	28
							2.3	0.944169	0	2	28
							2.4	0.961048	0	2	28
					2		2.5	0.906171	0	2	28
							2.6	0.961865	0	3	27
							2.7	1.00408	0	3	27
							2.8	0.993527	0	3	27
							2.9	1.03264	0	3	27
				1			3	1.03711	1	3	26
							3.1	1.0282	1	4	25
						6	3.2	1.04548	1	5	24
						8	3.3	0.957897	1	5	24
					3	9	3.4	0.942165	1	5	24
					4		3.5	0.97855	1	6	23
							3.6	1.01354	1	6	23							疏散速度都加
							3.7	1.1218	1	6	23							0.5
						10	3.8	1.13966	1	6	23
							3.9	1.11907	1	7	22
						12	4	1.0823	2	7	21
							4.1	1.07785	2	7	21
							4.2	1.08105	2	8	20
					5	13	4.3	1.07526	2	8	20
					6		4.4	1.0068	2	9	19
						14	4.5	0.999875	2	10	18
							4.6	0.96618	2	10	18
							4.7	0.9284	3	10	17
						16	4.8	1.0511	4	10	16
						17	4.9	1.12959	4	11	15
							5	1.0426	4	12	14
					7		5.1	1.13341	4	12	14
							5.2	1.05887	4	12	14
						18	5.3	1.11495	4	13	13
					8		5.4	1.14738	5	14	11
							5.5	1.01983	5	14	11
							5.6	1.02404	5	15	10
							5.7	1.07062	5	15	10
							5.8	1.11908	6	15	9
							5.9	1.12868	6	15	9
							6	1.12863	7	16	7
					9	19	6.1	1.04961	7	16	7
							6.2	1.08112	7	17	6
							6.3	1.071	7	17	6
							6.4	1.02178	7	17	6
							6.5	1.0192	7	17	6
							6.6	1.01706	7	17	6
							6.7	0.987844	7	17	6
							6.8	1.07565	7	17	6
							6.9	1.22678	9	17	4
							7	1.21608	9	17	4
						20	7.1	1.16753	9	17	4
							7.2	1.06769	9	17	4
							7.3	0.946387	9	18	3
							7.4	0.828334	10	18	2
							7.5	0.856477	10	18	2
							7.6	0.985525	10	18	2
							7.7	0.916571	11	18	1
							7.8	0.882604	11	18	1
							7.9	0.950237	11	18	1
							8	0.981975	11	18	1
							8.1	0.976417	11	18	1
							8.2	0.98697	11	18	1
							8.3	0.927211	11	18	1
							8.4	0.891295	11	18	1
							8.5		12	18	0
